# Supplementary material for: Genetic identification of source and likely vector of a widespread marine invader
Source: Ecol Evol. 2017 May 11;7(12):4432–47. doi: 10.1002/ece3.3001 (PMC5478068; doi:10.1002/ece3.3001)
Supplement: Supplementary file 2 [file ECE3-7-4432-s002.xlsx]

## Sheet: Legend
Table S1. Native and introduced site information. The following information is provided: site name, the a priori subregion, site abbreviation, latitude, longitude, date of sampling (day, month, year), collectors, diploid and haploid sample sizes, sample size used for mtDNA RFLP assays (including haploids and diploids), sample size used for microsatellite genotyping (total diploid and psexed diplo…
✚ Country abbreviations as follows CN: China, JP: Japan, KR: South Korea, BC/CA: British Columbia Canada, CA/USA: California USA, MX: Mexico, NH/USA: New Hampshire USA, RI/USA: Rhode Island USA, DE/USA: Delaware USA, MD/USA: Maryland USA, VA/USA: Virginia USA, NC/USA: North Carolina USA, SC/USA: South Carolina USA, GA/USA: Georgia USA, DK: Denmark, D: Germany, IRE: Republic of Ireland, UK: United…
★ Collector abbreviations as follows FW: F. Weinberger, NMK: N.M. Kollars, KH: K. Honda, KM: K. Momota, MS: M. Sato, AP: A. Pansch, RT: R. Terada, DM: D. Muraoka, AK: A. Kato, ST: S. Taino, HH: H. Haga, TH: T. Hanyuda, HM: H. Mizuta, SS: S. Shimada, NK: N. Kikuci, MH: M. Hammann, SAKH: S.A. Krueger-Hadfield, BFK: B.F. Krueger, TDK: T.D. Krueger, BH: B. Hughes, JEB: J.E. Byers, SJS: S.J. Shainker,…

## Sheet: Table S1
Site	Subregion	Site abb.	Latitude	Longitude	Date	Collector★	N diploid	N haploid	N mtDNA	N microsatellite	Pop type	Ploidy det.	DNA extraction
A Coruna, E	EU	gal	43.3283	-8.37892	27/09/15	EES	14	2	16	14,9	Free-floating	μsat, reproductive state	MN
Carlingford, IRE	EU	car	54.0495	-6.08758	2014-02-09	CAM, CM	10	12	22	10,10	Holdfast, Free-floating	μsat	MN
Dinan, F	EU	fdm	48.5146	-1.9698	2015-09-09	SAKH, CD	15	1	16	15,12	Holdfast, Free-floating	μsat, reproductive state	MN
Estarreja, PT	EU	est	40.75	-8.5667	2013-01-09	FAP	18	12	30	18,14	Free-floating, Diopatra	μsat	MN
Faro, PT	EU	far	37.014	-8.0119	10/11/13, 01/10/15	AE, EES	45	3	48	45,24	Free-floating	μsat	MN
Gafanha, PT	EU	gaf	40.635	-8.714	01/09/13, 29/09/15	FAP, EES	32	14	46	32,20	Free-floating, Diopatra	μsat	MN
Heikendorf, D	EU	dhd	54.3638	10.1937	31/08/15	SAKH, EES, FW	14	2	16	14,14	Holdfast	μsat, reproductive state	MN
Heligenhafen, D	EU	hei	54.3716	10.9737	25/03/10, 31/08/15	MH, SAKH, FW, EES	42	4	46	42,19	Free-floating	μsat	chelex; MN
Hengistbury Head, UK	EU	bom	50.7193	-1.76187	2015-11-10	CAM	28	4	32	28,26	Free-floating	μsat	MN
Horsens, DK	EU	hor	55.8317	9.8734	19/03/10	MH	0	35	35	-	Free-floating	μsat	chelex
Loix, F	EU	frl	46.231	-1.46179	13/09/15	SAKH, EP	23	4	27	23,23	Holdfast	μsat, reproductive state	MN
Mando, DK	EU	man	55.2883	8.53897	24/03/10	MH	34	1	35	34,24	Free-floating	μsat	chelex
Marennes, F	EU	fme	45.8213	-1.13981	14/09/15	SAKH, EP	32	0	32	32,10	Free-floating	μsat, reproductive state	MN
Nibe, DK	EU	nib	56.987	9.62501	22/03/10	MH	35	0	35	35,3	Free-floating	μsat	chelex
Nordstrand, D	EU	nor	54.4546	8.87485	24/03/10, 01/09/15	MH, SAKH, EES, FW	39	7	46	39,7	Free-floating	μsat	chelex; MN
Nyborg, DK	EU	nyb	55.2923	10.8079	19/03/10	MH	0	35	35	-	Free-floating	μsat	chelex
Oualidia Lagoon, MR	EU	dia	32.7437	-9.02893	2016-07-04	BS	16	0	16	16,15	Free-floating	μsat, reproductive state	MN
Pont L'abbe, F	EU	fpa	47.8669	-4.21587	2015-11-09	SAKH, MLG, MV, CD	16	0	16	16,11	Free-floating	μsat, reproductive state	MN
St Pol de Leon, F	EU	pol	48.6836	-3.95757	08/02/10, 08/09/15	FW, SAKH, SM	45	1	46	45,23	Free-floating	μsat	chelex; MN
Adam's Point, NH, USA	EUSA	grb	43.0912	-70.863	05/07/13, 18/07/15	JEB, SAKH	44	1	45	44,16	Free-floating	μsat	MN
Ape Hole Creek, MD, USA	EUSA	ahc	37.9581	-75.8244	18/06/13	SAKH, SJS	15	9	24	15,15	Holdfast	μsat, reproductive state	MN
Crab Meadow, NY, USA	EUSA	nyc	40.9286	-73.3268	16/07/15	SAKH, AB	16	0	16	16,16	Holdfast	μsat, reproductive state	MN
Debidue, SC, USA	EUSA	deb	33.3366	-79.1668	16/06/14	LH	30	0	30	30,17	Free-floating, Diopatra	μsat, reproductive state	MN
Elliot's Beach, Parris Island, SC, USA	EUSA	par	32.4333	-80.6833	9/07/14, 06/07/15	SAKH, JDH, KMB, SJS	48	0	48	48,15	Free-floating, Diopatra	μsat, reproductive state	MN
Federal Basin, NC, USA	EUSA	fed	34.2759	-77.9122	2013-07-11	DWF	22	8	30	22,22	Free-floating	μsat	MN
Fort Johnson, SC, USA	EUSA	fjn	32.7513	-79.9008	14/03/12,11/12/13, 10/07/15	NMK, CEG, SAKH, BAF, AG, SJS	83	42	75	83,65	Free-floating, Diopatra	μsat	chelex; MN
Gargatha, VA, USA	EUSA	gar	37.7748	-75.5613	15/06/13	SAKH, SJS	32	0	32	32,26	Free-floating, Diopatra	μsat, reproductive state	MN
Gloucester Point, VA, USA	EUSA	glo	37.27	-76.4986	2013-10-09	MW	24	2	26	24,21	Free-floating	μsat	MN
Hillcrest, VA, USA	EUSA	osh	37.284	-75.9097	2015-04-08	SAKH, BAF, SF	16	0	16	16,10	Free-floating, Diopatra	μsat, reproductive state	MN
Lighthouse Point, CT, USA	EUSA	lhp	41.2488	-72.9042	2013-07-08	SAKH	31	1	32	31,30	Free-floating, Diopatra	μsat, reproductive state	MN
Litchfield, SC, USA	EUSA	lit	33.4708	-79.1012	16/07/15	SAKH, MS, AD	16	0	16	16,15	Holdfast	μsat, reproductive state	MN
Little Tom's Cove, VA, USA	EUSA	ltc	37.888	-75.3453	18/06/13	SAKH, SJS	30	0	30	30,29	Free-floating, Diopatra	μsat, reproductive state	MN
Machipongo, VA, USA	EUSA	mac	37.5472	-75.7458	20/06/13	SAKH, SJS	28	3	31	28,21	Holdfast, free-floating, Diopatra	μsat, reproductive state	MN
Magotha Rd, VA, USA	EUSA	mag	37.1762	-75.9419	22/06/13	SAKH, SJS	28	3	31	28,24	Holdfast, Diopatra	μsat, reproductive state	MN
Oakland Beach, RI, USA	EUSA	oak	41.6854	-71.399	2011-01-10	CT	29	1	30	1,1	Free-floating	μsat	chelex
Oyster, VA, USA	EUSA	oys	37.2881	-75.9213	21/06/13	SAKH, SJS	29	1	30	29,18	Free-floating, Diopatra	μsat, reproductive state	MN
Quinby, VA, USA	EUSA	qui	37.5494	-75.7294	20/06/13	SAKH, SJS	30	0	30	30,21	Free-floating	μsat, reproductive state	MN
Red Bank , VA, USA	EUSA	red	37.263	-75.6951	11/08/14, 03/08/15	SF, TC, SAKH, BAF	46	0	46	46,28	Free-floating, Diopatra	μsat, reproductive state	MN
Sandy Point, RI, USA	EUSA	ris	41.6618	-71.4099	17/07/15	SAKH, NC	16	0	16	16,13	Holdfast	μsat, reproductive state	MN
Savages Ditch Rd, DE, USA	EUSA	sdr	38.6298	-75.0717	17/06/13	SAKH, SJS	31	0	31	31,25	Free-floating	μsat, reproductive state	MN
Savannah, GA, USA	EUSA	sav	31.574	-81.0454	2014-02-03	LH	32	0	32	32,3	Free-floating, Diopatra	μsat, reproductive state	MN
Tybee Cut, GA, USA	EUSA	tyb	31.9508	-80.9844	2015-09-07	SAKH, PB, SJS, AB, LH, CK	16	0	16	16,9	Free-floating, Diopatra	μsat, reproductive state	MN
Upper Haul Over, Wachapreague, VA, USA	EUSA	wac	37.6195	-75.6691	19/06/13, 02/08/15	SAKH, SJS, SF, BAF	46	0	46	46,30	Free-floating, Diopatra	μsat, reproductive state	MN
Wilmington, NC, USA	EUSA	wil	34.2233	-77.9122	18/11/13	DWF	30	0	30	30,14	Free-floating	μsat	MN
Wreck Island, VA, USA	EUSA	wre	37.2813	-75.9487	15/04/13	JEB	26	3	29	26,22	Free-floating, Diopatra	μsat	MN
Daecheon, KR	Native C	dae	36.3205	126.501	16/04/10	MH	28	29	27	28,18	Holdfast	μsat	chelex
Futtsu, JP	Native C	ftr	35.3147	139.803	19/06/15	SAKH, CRH	16	0	16	16,9	Free-floating	μsat, reproductive state	MN
Gyeopko, KR	Native C	gye	35.6176	126.467	17/04/10	MH	35	21	31	35,31	Holdfast	μsat	chelex
Hikiyama, JP	Native C	hik	31.7321	130.672	23/05/15	EES, IAB, RT	11	5	16	11,11	Holdfast	μsat, reproductive state	MN
Hirakawa, JP	Native C	hir	31.2767	130.308	2012-11-03	RT	26	2	29	26,23	Holdfast	μsat	chelex
Ikuno , JP	Native C	ikn	34.2904	132.925	2012-08-05	AK	17	13	30	17,15	Holdfast	μsat	chelex
Ikutsushima, JP	Native C	ikt	34.178	132.19	23/03/12	RT	13	11	24	13,13	Holdfast	μsat	chelex
Isumi, JP	Native C	isu	33.2664	133.238	2012-08-05	ST	18	12	30	18,16	Holdfast	μsat	chelex
Jigozen, JP	Native C	jig	34.3436	132.327	23/03/12	RT	24	5	29	24,23	Holdfast	μsat	chelex
Jindo, KR	Native C	jin	34.4195	126.341	17/04/10	MH	46	7	30	46,44	Holdfast	μsat	chelex
Kaeda, JP	Native C	kae	31.8207	131.448	08/3/12, 17/05/15	RT, EES, CS	18	12	30	18,18	Holdfast	μsat	chelex
Odo, KR	Native C	odo	36.1587	129.4	18/04/10	MH	10	44	27	10,8	Holdfast	μsat	chelex
Origuchi, JP	Native C	ori	32.0603	130.208	2012-10-03	RT	17	12	29	17,14	Holdfast	μsat	chelex
Qingdao, CN	Native C	qin	36.0531	120.36	22/04/10	MH	23	22	24	23,23	Holdfast	μsat	chelex
Rongcheng, CN	Native C	ron	37.1127	122.346	2012-07-04	FW	13	13	26	13,13	Holdfast	μsat	chelex
Shikanoshima, JP	Native C	shk	33.6631	130.296	20/03/12, 18/05/15	RT, EES, CS, SK	26	20	46	26,26	Holdfast	μsat	chelex; MN
Shimabira, JP	Native C	shb	31.4239	130.163	19/03/12, 15/05/15	RT, EES, CS	22	8	30	22,20	Holdfast	μsat	chelex
Shinmaiko, JP	Native C	shm	34.4626	134.333	13/06/12	TH	5	20	25	5,5	Holdfast	μsat	chelex
Tanoura, JP	Native C	tan	32.3548	130.508	2012-10-03	RT	20	10	30	20,20	Holdfast	μsat	chelex
Tenjinjima, JP	Native C	ten	35.1335	139.362	23/03/12	SS	24	4	28	24,24	Holdfast	μsat	chelex
Tsui, JP	Native C	tsu	34.3249	134.701	23/05/12	TH	6	23	29	6,6	Holdfast	μsat	chelex
Wajiro, JP	Native C	waj	33.6741	130.427	20/03/12, 18/05/15	RT, EES, CS, SK	41	5	46	41,41	Holdfast	μsat	chelex; MN
Yoshio, JP	Native C	yos	35.082	140.172	19/03/12	NK	11	19	30	11,11	Holdfast	μsat	chelex
Yura, JP	Native C	yur	34.166	134.572	2012-07-05	RT	17	12	29	17,15	Holdfast	μsat	chelex
Akkeshi, JP	Native T	akk	43.0477	144.95	25/08/10,31/07/12, 02/06/15	AP, NMK, KH, KM, MS, SAKH, CRH, EES	59	15	60	60,44	Holdfast	μsat	chelex; MN
Donghae, KR	Native T	don	37.4879	129.138	18/04/10	MH	21	34	30	21,19	Holdfast	μsat	chelex
Futatsuiwa, JP	Native T	fut	44.0493	144.258	19/07/12, 04/06/15	RT, SAKH, CRH, TY	35	11	46	35,34	Holdfast	μsat	chelex; MN
Hayase, JP	Native T	hay	35.6153	135.906	2015-11-06	SAKH, CRH, MK, TO	16	0	16	16,16	Holdfast	μsat, reproductive state	MN
Hitsugaura, JP	Native T	hit	38.3505	141.052	2012-03-07	DM	8	16	24	8,8	Holdfast	μsat	chelex
Jonai, JP	Native T	jon	35.5038	135.742	2012-05-09	RT	28	2	30	28,27	Holdfast	μsat	chelex
Lake Saroma, JP	Native T	sar	44.0792	143.583	20/07/12	RT	10	19	29	10,6	Holdfast	μsat	chelex
Mangoku-ura, JP	Native T	mng	38.4182	141.413	14/06/15	SAKH, CRH, JP, HE	16	0	16	16,15	Holdfast	μsat, reproductive state	MN
Moune Bay, JP	Native T	mou	38.9012	141.623	25/05/15	EES, JP, HE	8	8	16	8,8	Holdfast	μsat, reproductive state	MN
Nagasakimachi, JP	Native T	nag	35.6943	140.865	23/03/12, 17/06/15	HH, SAKH, CRH	26	16	46	26,23	Holdfast	μsat	chelex; MN
Shinori, JP	Native T	shr	41.7647	140.83	07/7/12, 31/05/15	HM, SAKH, CRH, EES, CK	29	1	30	29,25	Holdfast	μsat	chelex
Soukanzan, JP	Native T	sou	38.3528	141.06	13/06/15	SAKH, CRH, JP, HE	16	0	16	16,16	Holdfast	μsat, reproductive state	MN
Usu, JP	Native T	usu	42.5155	140.786	2015-08-06	SAKH, CRH	16	0	16	16,16	Holdfast	μsat, reproductive state	MN
Bamfield, BC, CA	WNA	bam	48.8114	-125.154	2012-07-05	NMK, OGK	34	0	30	34,28	Free-floating	μsat	chelex
Bodega Bay, CA, USA	WNA	bob	38.3178	-123.055	14/08/15	SAKH, NMK	16	0	16	16,7	Free-floating	μsat, reproductive state	MN
Eld's Inlet, WA, USA	WNA	eld	47.0849	-122.979	13/07/15	EES, TM	16	0	16	16,1	Free-floating	μsat, reproductive state	MN
Elkhorn Slough, CA, USA	WNA	elk	36.5045	-121.451	04/08/12,3/11/2013	SAKH, TDK, BFK, BH	49	39	30	49,45	Holdfast	μsat, reproductive state	MN
Ensenada, MX	WNA	ens	31.8578	-116.606	24/02/10	MH	14	30	21	14,12	Free-floating	μsat	chelex
Point Wilson, WA, USA	WNA	ptw	47.2105	-122.842	13/07/15	EES, TM	16	0	16	16,7	Free-floating	μsat, reproductive state	MN
Port Moody, BC, CA	WNA	moo	49.2814	-122.837	11/05/12, 15/07/15	NMK, EES	47	0	47	47,14	Free-floating	μsat	chelex; MN
Tomales Bay, CA, USA	WNA	tmb	38.1796	-122.909	13/08/15	SAKH, NMK	15	1	16	15,15	Holdfast, free-floating	μsat, reproductive state	MN
